# Supplementary material for: Repair of airway epithelia requires metabolic rewiring towards fatty acid oxidation
Source: Nat Commun. 2023 Feb 13;14:721. doi: 10.1038/s41467-023-36352-z (PMC9925445; doi:10.1038/s41467-023-36352-z)
Supplement: Supplementary file 4 — Source Data [file 41467_2023_36352_MOESM4_ESM.xlsx]

## Sheet: Fig. 1
Fig. 1d - CD36 MFI
Basal Cells	Differentiated
NGFR+CD49f+	NGFR-CD49f-
25.3	154
88.9	200
35	186
Fig. 1e - MFI
Basal Cells	Differentiated	Basal Cells	Differentiated	Basal Cells	Differentiated	Basal Cells	Differentiated	Basal Cells	Differentiated	Basal Cells	Differentiated	Basal Cells	Differentiated	Basal Cells	Differentiated
NGFR+CD49f+	NGFR-CD49f-	NGFR+CD49f+	NGFR-CD49f-	NGFR+CD49f+	NGFR-CD49f-	NGFR+CD49f+	NGFR-CD49f-	NGFR+CD49f+	NGFR-CD49f-	NGFR+CD49f+	NGFR-CD49f-	NGFR+CD49f+	NGFR-CD49f-	NGFR+CD49f+	NGFR-CD49f-
37	78.8	1027	2849	37	78.8	138	153	17	55.7	928	2558	10.2	24.6	308	974
36.6	79.6	974	2826	36.6	79.6	140	160	15	58.2	900	2463	22	36	450	1663
37.2	77.8	979	2691	37.2	77.8	144	149	33	40	930	2688	17	50	320	1274
mock	mock	Bodipy-C16	Bodipy-C16	mock	mock	2-NBDG	2-NBDG	mock	mock	TMRM	TMRM	mock	mock	Mito-Orange	Mito-Orange

## Sheet: Fig.2 
Fig 2c	dCt values: gene/Hprt1
	dCt	dCt	dCt	dCt
	Mcidas/ Hprt1	Ccno/ Hprt1	Ccdc67/ Hprt1	Muc5ac/Hprt1
ALI t0	13.9552	15.11	13.955	10.447
ALI t0	13.4331	13.605	13.868	9.425
ALI t0	13.3998	14.4	13.4	12.583
ALI t5 mock	10.9193	11.868	8.42097	7.131
ALI t5 mock	9.84785	10.929	7.53634	6.997
ALI t5 mock	8.86583	10.54	6.59186	6.063
ALI t5 Etomoxir	13.566	15.318	13.566	10.587
ALI t5 Etomoxir	13.237	15.106	13.237	10.789
ALI t5 Etomoxir	13.259	15.18	12.739	11.78
Fig. 2 d	Acetylated- a-tubulin (% relative to mock)									Fig. 2 e	hBEC	Acetylated- a-tubulin (% relative to mock)
mock	Etomoxir	mock	Fenofibrate	mock	Metformin	mock	Carnitine			mock	Etomoxir
95.6867	1	130.086	142.54	101.552	130.353	105.24	138.86			119.8	6.1
72.4177	1.136	76.4899	152.774	99.0644	145.535	100.24	141.58			105.7	11.8
131.896	0.5	93.4238	151.706	99.3834	143.717	94.52	129.97			74.4	4.8
						88.4981	124.583
						120.969	259.217
						90.5327	169.127

## Sheet: Fig 3
Fig 3b	dCt values: gene/Hprt1
	dCt	dCt	dCt	dCt	dCt
	Cpt1a/ Hprt1	Mcidas/ Hprt1	Ccsp/ Hprt1	Muc5ac/Hprt1	Muc5b/Hprt1
ALI t0 wt	1.44832	10.9667	3.12245	8.37612	6.74741
ALI t0 wt	1.44615	10.7989	3.36222	7.71564	8.48297
ALI t0 wt	1.05501	10.8855	3.44384	8.73511	8.02013
ALI t5 wt	1.17013	5.74627	-1.73001	4.85827	0.916542
ALI t5 wt	1.00303	7.70813	-2.57213	4.82224	1.12618
ALI t5 wt	1.11758	5.75052	-2.33933	5.26304	1.63381
ALI t7 wt	1.33927	4.2697	-4.61608	4.41187	-0.750288
ALI t7 wt	1.34911	4.49612	-3.96385	4.52566	-0.696123
ALI t7 wt	1.02869	4.75658	-5.04256	3.50429	-1.30352
ALI t0 Cpt1a KO	4.71955	11.4657	4.26451	9.14777	9.40614
ALI t0 Cpt1a KO	4.75965	10.9608	3.76878	9.77468	9.27529
ALI t0 Cpt1a KO	4.81212	11.4153	4.1216	10.358	10.1442
ALI t5 Cpt1a KO	4.62031	12.4358	-0.100092	8.65324	6.94666
ALI t5 Cpt1a KO	4.76734	12.4465	0.729912	10.6715	7.08304
ALI t5 Cpt1a KO	3.80344	12.0913	1.17357	8.79224	6.32672
ALI 7 Cpt1a KO	4.20589	7.86044	-2.38091	6.74879	4.26906
ALI 7 Cpt1a KO	5.65269	8.99602	-1.81509	6.69707	3.87001
ALI 7 Cpt1a KO	4.21914	10.1594	-1.61289	6.55213	3.24013
	Fig. 3c	Acetylated- a-tubulin (% relative to wt)
	wt	Cpt1a KO
	81.8772	8.34635
	157.517	6.92224
	60.6057	12.7449

## Sheet: Fig. 4 
Fig 4b	dCt values: gene/Hprt1
	dCt Cpt1a/Hprt1
Cpt1a +/+	-1.15658
Cpt1a +/+	-0.544333
Cpt1a +/+	0.0243664
Cpt1a-/-	2.5026
Cpt1a-/-	2.00319
Cpt1a-/-	1.23879
Cpt1a-/-	1.51991
Fig.4c					Fig.4d
	Alveolar cells (% of EpCam+ CD31-)	SAEC (% of EpCam+ CD31-)				Progenitor (% of SAEC)	Differentiated (% of SAEC)
Cpt1a +/+	53.9	41.9			Cpt1a +/+	5.71	92.3
Cpt1a +/+	58.6	33			Cpt1a +/+	7.27	90.9
Cpt1a +/+	71.8	21.2			Cpt1a +/+	5.27	93.5
Cpt1a-/-	76.6	17.3			Cpt1a-/-	5.06	93.3
Cpt1a-/-	72.7	22.2			Cpt1a-/-	7.38	91
Cpt1a-/-	83.9	11.4			Cpt1a-/-	7.04	91.6
Cpt1a-/-	51.5	43.3			Cpt1a-/-	9.26	88.4
Cpt1a-/-	55.9	39.8			Cpt1a-/-	6.43	91.9
Fig. 4e					Fig. 4f
Cpt1a +/+	54.7	26.1			Cpt1a +/+	45.3	48.4
Cpt1a +/+	45.9	26.7			Cpt1a +/+	33.2	60.2
Cpt1a +/+	28.7	32.4			Cpt1a +/+	44.4	46.6
Cpt1a-/-	40.2	24.3			Cpt1a-/-	54.4	35.6
Cpt1a-/-	45	27.6			Cpt1a-/-	65.2	27
Cpt1a-/-	23.3	42.7			Cpt1a-/-	48.1	43.5
Cpt1a-/-	45.5	24.3			Cpt1a-/-	65.9	23.1
Fig. 4h
Progenitors (% of SAEC)						Differentiated (% of SAEC)
wt → wt	Cpt1a-/- → wt	wt →Cpt1a-/-	Cpt1a-/- →Cpt1a-/-			wt → wt	Cpt1a-/- → wt	wt →Cpt1a-/-	Cpt1a-/- →Cpt1a-/-
36.7	27.4	45.1	38.4			57.5	66	50.4	55.5
18.9	43.8	50.3	50.8			76.9	50.5	42.4	41.8
25.4	39.8	37.8	38.4			69.4	54.2	56.1	56.6
19.2	28.5	40.2	39.3			75.2	63.4	46.6	52.1
31.6	16.2	38.9	37.7			59.2	78.5	52.2	53.6
23.1	23.4	29.2	36.4			70.1	69.1	62.9	58.5
		29.3	26.6					63.5	66.5
		20.6	42.2					65.8	48.2
Fig. 4j						Fig. 4k
	Progenitor (% of SAEC)	Differentiated (% of SAEC)				Progenitor (% of SAEC)	Differentiated (% of SAEC)
Cpt1a +/-	7.2	90.6			Cpt1a +/-	5.49	89.4
Cpt1a +/-	10.7	87.2			Cpt1a +/-	11.9	81.8
Cpt1a-/-	39.6	47.6			Cpt1a +/-	13.5	78.5
Cpt1a-/-	31.4	62.4			Cpt1a +/-	2.72	93.9
					Cpt1a +/-	11	83.1
					Cpt1a +/-	28.6	63.6
					Cpt1a +/-	14.2	79.6
					Cpt1a +/-	24.5	65
					Cpt1a-/-	10.9	83.4
					Cpt1a-/-	20.5	68.1
					Cpt1a-/-	34	57.6
					Cpt1a-/-	37.8	47.6
					Cpt1a-/-	35.8	51.7
					Cpt1a-/-	23.5	57.8
Fig. 4m
	dCt	dCt	dCt	dCt
	Cpt1a/ Hprt1	Ccno/ Hprt1	Mcidas/ Hprt1	Ccdc67/ Hprt1
Cpt1a +/+	0.679206	8.97012	7.90263	5.14489
Cpt1a +/+	1.18963	8.63064	8.12502	4.88312
Cpt1a +/+	3.02457	8.92946	6.53711	4.65581
Cpt1a +/+	0.912752	8.13797	6.91511	4.88134
Cpt1a +/+	2.16335	9.15761	7.60009	4.57697
Cpt1a +/+ baseline	2.6284	11.3317	11.4437	6.69421
Cpt1a +/+	1.18335	9.54571	8.47111	5.16934
Cpt1a +/+	1.93247	9.83881	9.02243	5.76957
Cpt1a-/-	3.17503	10.5544	9.80486	5.31835
Cpt1a-/- baseline	3.45738	11.3693	10.8548	6.43784
Cpt1a-/-	3.19814	11.2591	9.18002	6.29528
Cpt1a-/-	4.74919	10.8468	10.7246	6.07155
Cpt1a-/-	2.42005	10.3261	10.535	5.52689
Cpt1a-/-	3.17066	11.1535	9.26801	5.99585
Cpt1a-/-	4.05259	12.0307	11.8074	7.01122

## Sheet: Fig. 5
Fig 5a	dCt values: gene/Hprt1			Fig. 5 b	Acetylated- a-tubulin (% relative to mock)					Fig.5c	ATP counts
	dCt	dCt								10^5 cells		10^4 cells			10^5 cells		10^4 cells
	Mcidas/ Hprt1	Muc5ac/ Hprt1		mock	BTC		mock	SB204990		mock	etomoxir	mock	etomoxir		mock	etomoxir	mock	etomoxir
				131.331	69.1675		125.98	87.15		120250	158908	12723.3	15018.3		169349	126370	16012	12932
t0	15.4533	14.1		93.8235	78.4322		89.35	61.08		133274	141124	13921.3	11762.3		148398	140421	16012	12644
t0	16.308	13.2148		74.8459	121.692		84.66	95.1		95572.3	215792	10475.3	18957.3
t0	14.9366	16.1313
mock	9.51646	9.59473
mock	7.41224	7.85574
mock	8.29641	8.92687
Acetate	13.3818	13.4117
Acetate	13.5982	13.0722
Acetate	14.0818	13.4893
Citrate	12.4432	13.0627		Fig. 5f
Citrate	11.6858	12.0908
Citrate	14.263	12.3108			Progenitors					Differentiated
Etomoxir	16.338	13.1948		AMP	404.058	1385.35	1796.55	1117.2	217.482	546.263	654.779	276.177	3870.06	421.014
Etomoxir	15.2005	13.1752		Adenine	4126.18	6177.53	3064.8	5293.16	2697.64	3648.46	17689.3	2369.78	27511.6	15983.4
Etomoxir	16.189	12.8338		Adenosine	0	996.752	0	2124.91	605.934	1986.44	1217.06	596.454	0	750.621
Etomoxir/Acetate	15.681	14.5256		Cytidine	810.956	903.877	938.438	1271.98	564.591	6271.37	3236.05	2984.05	1687.54	13451.1
Etomoxir/Acetate	16.102	13.6854		Guanosine	689.252	1098.56	1558.54	2911.03	3766.53	1680.99	3573.19	1856.18	1458.71	3942.89
Etomoxir/Acetate	15.269	13.0015		Hypoxanthine	99633.2	52175	28539	52346.6	12059.7	28747.5	16301	15143.9	22135.3	63137.7
Etomoxir/Citrate	15.2416	15.3438		TMP	0	0	0	82.0271	220.496	0	0	0	0	0
Etomoxir/Citrate	16.355	13.6069		UMP	1084.38	0	501.945	191.149	0	49.9418	0	202.233	1274.76	0
Etomoxir/Citrate	15.63	12.8521		Uracil	4485.61	5894.24	12394.8	7456.3	2967.66	59560.1	32763	37406	20578.9	122659
				Uridine	2294.13	7328.55	25008.9	12192	4578.31	89026.1	52987	44348.3	43405.5	214858
				orotic acid	212.982	247.148	250.335	199.686	269.161	246.225	401.735	498.01	682.481	233.94
	Fig. 5h										Fig. 5i
	Acetylated- a-tubulin (% relative to mock)					WGA (% relative to mock)					% Area	mock	etomoxir	GlcNAc	etomoxir/GlcNac
	mock	etomoxir				mock	etomoxir					18.204	9.584	31.365	29.916
	93.8475	103.393				141.461	50.6979					18.406	11.822	36.909	27.361
	108.591	126.402				69.2529	30.9934					28.861	14.331	32.608	23.561
	97.5618	108.743				89.2857	23.8916
	Fig. 5j			Fig. 5K	Acetylated- a-tubulin (% relative to wt)				WGA (% relative to wt)
		dCt
		Cpt1a/Hprt1		Cpt1a +/-	Cpt1a -/-				Cpt1a +/-	Cpt1a -/-
	Cpt1a +/-	1.6144		59.7172	76.6831				68.3824	24.6324
	Cpt1a +/-	1.16756		160.334	134.65				104.779	69.2402
	Cpt1a +/-	1.41375		79.9484	65.0022				126.838	13.848
	Cpt1a-/-	2.24664
	Cpt1a-/-	2.28741
	Cpt1a-/-	2.35314

## Sheet: Supp Fig. 1
Supp. Fig 1a	dCt values: gene/Hprt1
	dCt	dCt	dCt	dCt	dCt	dCt	dCt
	p63/ Hprt1	Krt5/ Hprt1	Ccno/ Hprt1	Ccdc67/Hprt1	Mcidas/Hprt1	Muc5ac/Hprt1	Muc5b/Hprt1
NGFR+CD49f+ Basal cells	-3.2148	-1.60996	8.63033	12.2359	10.656	7.95975	1.97689
NGFR+CD49f+ Basal cells	-2.8157	-1.77942	8.79041	12.9353	11.858	8.46234	2.37687
NGFR+CD49f+ Basal cells	-2.84368	-1.39688	10.2784	12.495	10.2993	8.8825	2.76211
NGFR-CD49f- Differentiated cells	3.62998	5.81356	7.83134	6.26492	7.6253	1.35405	-4.58289
NGFR-CD49f- Differentiated cells	3.01644	5.10801	7.59247	5.63718	6.80717	1.38877	-4.92251
NGFR-CD49f- Differentiated cells	3.14123	5.28973	8.17035	5.86334	7.08492	1.59612	-4.4967

## Sheet: Supp Fig. 3
Supp. Fig 3a	Muc5a+ cells/well				Supp. Fig 3d H2DCFDA MFI
						Basal cells		Differentiated cells
mock	etomoxir					CD49+	CD49+	CD49-	CD49-
83	7					3645	9935	46509	56020
95	8					4315	8735	51950	46327
78	13					4038	5772	48759	45642
						mock	etomoxir	mock	etomoxir
					Supp. Fig 3e Bodipy 493/503 MFI
						Basal cells		Differentiated cells
						mock	etomoxir	mock	etomoxir
						4553	10332	24779	24903
						4877	9772	25971	29540
						4369	15402	27635	38860

## Sheet: Supp Fig. 4
Supp. Fig 4b Cell counts
	Mock	Etomoxir		Mock	Fenofibrate		Mock	Metformin		Mock	Carnitine
	3.15	2.45		3.3	3.2		2.95	3.1		2.96	3.1
	2.56	2.33		2.6	2.65		2.64	2.75		2.55	3.2
	2.86	2.35		2.75	2.9		2.6	2.8		2.45	3
Supp. Fig 4c Cell counts
Total cell number				Basal cell number
Mock	Etomoxir			Mock	Etomoxir
2.2	1.8			0.55	1.2474
2.8	2			0.8456	1.508
1.9	1.7			0.5016	1.0421

## Sheet: Supp. Fig 5
Supp. Fig 5 Cell counts
	Muc5a+ cells/well			Total cell number
	Cpt1a+/-	Cpt1a-/-		Cpt1a+/-	Cpt1a-/-
	120	33		3.1	3
	133	20		2.8	2.5
	115	35		2.6	2.7

## Sheet: Supp. Fig 6
Supp. Fig 6b
		Ki67+ alveolar (%)	Ki67+ differentiated SAEC (%)	Ki67+ progenitor SAEC (%)
	Cpt1a +/+	4.11	1.03	9.14
	Cpt1a +/+	4.49	0.52	12.1
	Cpt1a +/+	4.14	0.39	8.67
	Cpt1a-/-	5.01	0.19	4.56		baseline
	Cpt1a-/-	9.04	0.89	10.5
	Cpt1a-/-	2.6	0.3	4.63
	Cpt1a-/-	6.19	0.9	7.62
	Cpt1a-/-	11.8	0.83	11.2
	Cpt1a +/+	26.8	11.1	49.3
	Cpt1a +/+	41	6.41	39.7
	Cpt1a +/+	39	6.53	30.1
	Cpt1a-/-	38.8	6.51	39.2		Day 10 post infection
	Cpt1a-/-	37.4	10.1	48
	Cpt1a-/-	27.4	2.88	23.1
	Cpt1a-/-	21.5	4	32.5
Supp. Fig 6c dCt values: gene/Hprt1
	dCt	dCt	dCt	dCt
	Mcidas/ Hprt1	Ccsp/ Hprt1	Muc5ac/Hprt1	Muc5b/Hprt1
Cpt1a +/- t0.	12.797	5.0465	11.797	11.7524
Cpt1a +/- t0.	12.4697	4.67153	12.165	10.47
Cpt1a +/- t0.	11.8644	4.22377	11.3858	9.12469
Cpt1a +/- t5.	4.39484	-2.11316	5.83448	1.73512
Cpt1a +/- t5.	3.54596	-2.71907	6.05669	1.31395
Cpt1a +/- t5.	3.62202	-2.49984	4.93923	1.3079
Cpt1a +/- t7.	5.04605	-4.12058	4.64804	-0.883371
Cpt1a +/- t7.	4.86977	-4.61138	4.36728	-0.773164
Cpt1a +/- t7.	4.53531	-4.87489	4.23278	-1.37982
Cpt1a-/- t0.	11.7694	3.37906	10.769	7.99198
Cpt1a-/- t0.	12.0523	3.80563	11.052	10.052
Cpt1a-/- t0.	12.0567	3.91028	11.302	10.302
Cpt1a-/- t5.	8.1024	-0.768188	6.92727	4.17103
Cpt1a-/- t5.	6.73194	-0.546507	6.94246	3.21076
Cpt1a-/- t5.	7.98244	-0.802224	6.81519	3.57161
Cpt1a-/- t7.	5.76809	-2.33589	5.56794	1.61814
Cpt1a-/- t7.	5.89038	-2.88024	5.35768	2.01095
Cpt1a-/- t7.	6.20181	-2.77634	5.59581	2.2101
